# Supplementary material for: Plasma Metabolomics Predicts Chemotherapy Response in Advanced Pancreatic Cancer
Source: Cancers (Basel). 2023 Jun 1;15(11):3020. doi: 10.3390/cancers15113020 (PMC10252041; doi:10.3390/cancers15113020)
Supplement: Supplementary file 1 [file cancers-15-03020-s001.zip › Supplementary Tables.xlsx]

## Sheet: Supplementary Table S1
Supplementary Table S1. Changes of metabolite levels between responders (SD + PR) and non-responders (PD) among pretreatmant patients
	FC	P	VIP score
			Comp. 1
2-2-Dimethyl Succinic acid	0.926752	0.746919	0.36452
2-3-Dihydroxyisovalerate	0.58793	0.300882	1.0921
2-Deoxy-D-glucose 6-phosphate	0.225265	0.253604	1.1862
2-Deoxycytidine 5-diphosphate	0.699298	0.537484	0.68293
2-Deoxyguanosine 5-diphosphate	1.09443	0.922727	0.11032
2-Deoxyguanosine 5-monophosphate	1.01661	0.989062	0.015603
2-Deoxyuridine	2.22698	0.240114	1.2143
2-Methyl-1-butanol	1.35212	0.089195	1.5942
2-Phosphoglyceric acid	1.5431	0.466319	0.79829
3-Indoleacetic acid	0.847602	0.695382	0.44074
3-Methylglutaric acid	0.97989	0.9344	0.093632
4-Methyl-2-oxovaleric acid	0.464838	0.397324	0.91554
4-Pyridoxic acid	0.701762	0.686248	0.45437
Adenosine	0.822019	0.607471	0.57365
Adenosine 3-5-cyclic monophosphate	1.07856	0.812157	0.26936
Adenosine 5-diphosphate	4.75064	0.0983261	1.5655
Adenosine 5-monophosphate	1.18227	0.850023	0.21465
Adenosine 5-triphosphate	1.09303	0.540221	0.67858
Adipic acid	1.28825	0.145079	1.4343
alpha-Ketoglutaric acid	1.52674	0.0793037	1.6267
Cellobiose	0.792004	0.46336	0.80319
Chorismic acid	0.897952	0.705591	0.42556
cis-Aconitic acid	0.898302	0.768091	0.3335
Citric acid	0.991168	0.959816	0.057333
Creatine	1.07847	0.868044	0.18871
Creatinine	1.15524	0.794133	0.29553
D-Gluconic acid	0.919298	0.710471	0.41832
D-Maltose	0.788387	0.596362	0.59076
D-Mannose	0.951444	0.868129	0.18859
D-pantothenic acid	0.934504	0.909546	0.12918
D-Xylose	0.895354	0.639745	0.52437
Deoxycytidine 5-triphosphate	1.05477	0.423073	0.87105
Deoxyguanosine 5-triphosphate	1.56169	0.00287806	2.0452
DL-2-Aminoadipic acid	1.05157	0.869336	0.18685
DL-Isocitric acid	0.987972	0.945048	0.078419
Galactonic acid	0.757978	0.40164	0.90802
Glyceric acid	1.20981	0.443044	0.83717
Homocitrate	0.596021	0.573097	0.62687
Hypoxanthine	1.20459	0.647832	0.51211
Inosine	2.37193	0.00136694	2.0747
Inosine 5-diphosphate	1.57934	0.402496	0.90653
Inosine 5-triphosphate	2.4367	0.00588077	2.0042
Isopentyl acetate	0.956343	0.72143	0.40209
Ketovaleric acid	1.13756	0.767175	0.33484
L-Arginine	0.626028	0.129104	1.4767
L-asparagine	0.658602	0.0227079	1.8707
L-Aspartic Acid	0.745546	0.473581	0.78628
L-Carnitine	0.845074	0.497281	0.74749
L-Citrulline	0.604619	0.323934	1.0482
L-Cystine	0.416219	0.0408759	1.776
L-Dihydroorotic acid	0.662993	0.552988	0.6584
L-Glutamic acid	2.18872	0.0989593	1.5636
L-Glutamine	0.887162	0.522743	0.70643
L-Histidine	0.876086	0.296413	1.1007
L-Isoleucine	0.762475	0.438776	0.84437
L-Kynurenine	0.683486	0.397978	0.9144
L-Leucine	0.613687	0.436867	0.84759
L-Malic acid	1.24879	0.363909	0.97476
L-Methionine	1.29671	0.428818	0.86125
L-Phenylalanine	1.0197	0.886534	0.16216
L-Serine	0.912339	0.608022	0.5728
L-Sorbose	0.899811	0.676303	0.46925
L-Threonine	1.42932	0.170666	1.3703
L-Tryptophan	0.825799	0.361527	0.97905
L-Tyrosine	1.01658	0.951136	0.069725
Lactic acid	1.20377	0.143205	1.4392
Maleic acid	3.82306	0.252636	1.1882
Malonic acid	0.933457	0.541545	0.67649
myo-Inositol	0.921605	0.763405	0.34035
N-Acetyl D-galactosamine	1.20252	0.808722	0.27434
N-Acetylglutamic acid	0.834699	0.61598	0.5606
N-Acetylneuraminic acid	1.05194	0.906691	0.13327
N-Carbamoyl-DL-aspartic acid	1.34291	0.359343	0.983
o-Hydroxy hippuric acid	0.00495838	0.36974	0.9643
Orotic acid	1.45196	0.131399	1.4705
Phenylpyruvic acid	0.574263	0.0190372	1.8938
Pyridoxal hydrochloride	2.08658	0.165332	1.3833
Pyruvic acid	1.27606	0.135391	1.4598
Quinic acid	0.0217681	0.312463	1.0699
S-5-Adenosyl-L-homocysteine	1.18506	0.788414	0.30385
Salicylic acid	0.0802122	0.339825	1.0186
Succinic acid	1.07607	0.68409	0.45759
Taurine	1.04076	0.944196	0.079636
Taurocholic acid	37.7082	2.74815e-06	2.1367
Thymine	1.64651	0.498785	0.74505
trans-Aconitic acid	0.868248	0.700531	0.43308
Uric acid	0.591574	0.029043	1.8346
Uridine	0.603844	0.16531	1.3834
Uridine 5-monophosphate	0.993119	0.993927	0.0086627
Xanthine	1.5879	0.255668	1.1819
Xanthosine	0.748768	0.211506	1.276

## Sheet: Supplementary Table S2
Supplementary Table S2. Changes of metabolite levels between responders (SD + PR) and non-responders (PD) among patients treated with FOLFIRINOX or FOLFIRI
	FC	P	VIP score
			Comp. 1
2-2-Dimethyl Succinic acid	0.907275	0.169738	1.1136
2-3-Dihydroxyisovalerate	0.447142	0.210273	1.0235
2-Deoxy-D-glucose 6-phosphate	0.660303	0.374494	0.73901
2-Deoxycytidine 5-diphosphate	1.80303	0.320565	0.8227
2-Deoxyguanosine 5-diphosphate	0.307599	0.10218	1.3017
2-Deoxyguanosine 5-monophosphate	0.204495	0.0389553	1.5863
2-Deoxyuridine	0.805214	0.537745	0.51778
2-Methyl-1-butanol	0.824754	0.315103	0.8316
2-Phosphoglyceric acid	0.407346	0.0399256	1.5799
3-Indoleacetic acid	0.952875	0.937771	0.066188
3-Methylglutaric acid	0.893958	0.205959	1.0326
4-Methyl-2-oxovaleric acid	0.569682	0.0908027	1.3411
4-Pyridoxic acid	1.593	0.453592	0.627
Adenosine	0.958755	0.800645	0.21378
Adenosine 3-5-cyclic monophosphate	1.27013	0.401548	0.69945
Adenosine 5-diphosphate	0.174763	0.0304657	1.6471
Adenosine 5-monophosphate	1.58094	0.459521	0.61901
Adenosine 5-triphosphate	0.951219	0.758671	0.25991
Adipic acid	0.779943	0.0787273	1.3869
alpha-Ketoglutaric acid	0.698085	0.0782671	1.3887
Cellobiose	0.77646	0.15779	1.1427
Chorismic acid	0.792425	0.276799	0.89661
cis-Aconitic acid	1.00935	0.940405	0.063382
Citric acid	0.977306	0.863923	0.14522
Creatine	1.3837	0.622805	0.41466
Creatinine	1.69636	0.200557	1.0441
D-Gluconic acid	2.40016	0.212418	1.0191
D-Maltose	0.669757	0.0546328	1.4955
D-Mannose	0.806006	0.186568	1.0747
D-pantothenic acid	1.38495	0.372747	0.74161
D-Xylose	0.825205	0.217448	1.0088
Deoxycytidine 5-triphosphate	0.945077	0.480082	0.59168
Deoxyguanosine 5-triphosphate	1.05079	0.768885	0.24863
DL-2-Aminoadipic acid	1.07873	0.870195	0.13847
DL-Isocitric acid	0.974885	0.849171	0.16111
Galactonic acid	1.26695	0.437908	0.64838
Glyceric acid	1.10389	0.722027	0.30073
Homocitrate	1.84213	0.207882	1.0285
Hypoxanthine	1.2962	0.37222	0.7424
Inosine	1.46745	0.455402	0.62455
Inosine 5-diphosphate	0.593547	0.144814	1.176
Inosine 5-triphosphate	0.918869	0.81801	0.19486
Isopentyl acetate	0.96686	0.79111	0.22421
Ketovaleric acid	1.07461	0.803634	0.21052
L-Arginine	0.467608	0.00626447	1.959
L-asparagine	0.637041	0.00598045	1.9665
L-Aspartic Acid	1.19809	0.406098	0.69293
L-Carnitine	0.833979	0.306293	0.84613
L-Citrulline	0.921961	0.851826	0.15825
L-Cystine	1.00165	0.990922	0.0096475
L-Dihydroorotic acid	0.646297	0.210263	1.0236
L-Glutamic acid	0.854371	0.391139	0.7145
L-Glutamine	0.84397	0.353499	0.77076
L-Histidine	0.689846	0.0532429	1.5027
L-Isoleucine	0.999116	0.995215	0.0050854
L-Kynurenine	1.29608	0.635467	0.39979
L-Leucine	0.441875	0.00841894	1.9095
L-Malic acid	0.598547	0.106557	1.2873
L-Methionine	0.613053	0.0348287	1.6145
L-Phenylalanine	0.779474	0.125888	1.2282
L-Serine	0.611824	0.0192486	1.7507
L-Sorbose	0.881742	0.393767	0.71068
L-Threonine	0.464673	0.0774393	1.392
L-Tryptophan	0.651445	0.0354635	1.61
L-Tyrosine	0.587373	0.0255997	1.6879
Lactic acid	0.891159	0.303943	0.85005
Maleic acid	1.00602	0.984197	0.016795
Malonic acid	0.965446	0.805253	0.20875
myo-Inositol	0.956589	0.76334	0.25475
N-Acetyl D-galactosamine	1.73071	0.243251	0.958
N-Acetylglutamic acid	0.676452	0.0449797	1.5487
N-Acetylneuraminic acid	1.7667	0.108132	1.2822
N-Carbamoyl-DL-aspartic acid	0.608692	0.0398086	1.5807
o-Hydroxy hippuric acid	1.37024	0.810168	0.20339
Orotic acid	0.729043	0.176331	1.0981
Phenylpyruvic acid	0.594882	0.124457	1.2324
Pyridoxal hydrochloride	0.478546	0.0278034	1.6688
Pyruvic acid	0.791689	0.277562	0.89526
Quinic acid	4.49506	0.115336	1.2596
S-5-Adenosyl-L-homocysteine	0.773998	0.440308	0.64508
Salicylic acid	1.14222	0.712133	0.31185
Succinic acid	0.890438	0.20242	1.0401
Taurine	0.95129	0.846097	0.16443
Taurocholic acid	39.7868	0.525376	0.53333
Thymine	1.00573	0.989122	0.01156
trans-Aconitic acid	1.00056	0.996566	0.0036497
Uric acid	1.23476	0.191509	1.0637
Uridine	0.821165	0.582098	0.46326
Uridine 5-monophosphate	0.709305	0.613056	0.42619
Xanthine	1.20798	0.724716	0.29772
Xanthosine	1.51267	0.124657	1.2318

## Sheet: Supplementary Table S3
Supplementary Table S3. Changes of metabolite levels between responders (SD + PR) and non-responders (PD) among patients treated with gemcitabine + abraxane
	FC	P	VIP score
			Comp. 1
2-2-Dimethyl Succinic acid	0.90425	0.4196	0.69173
2-3-Dihydroxyisovalerate	0.851649	0.530347	0.53891
2-Deoxy-D-glucose 6-phosphate	0.925591	0.807879	0.20942
2-Deoxycytidine 5-diphosphate	1.80641	0.178126	1.1432
2-Deoxyguanosine 5-diphosphate	0.57881	0.512275	0.56264
2-Deoxyguanosine 5-monophosphate	0.797754	0.529078	0.54056
2-Deoxyuridine	1.339	0.406766	0.71078
2-Methyl-1-butanol	1.32319	0.0124878	2.0466
2-Phosphoglyceric acid	1.19871	0.576308	0.48023
3-Indoleacetic acid	1.7199	0.0541493	1.6099
3-Methylglutaric acid	0.86708	0.292185	0.89938
4-Methyl-2-oxovaleric acid	0.719016	0.194326	1.103
4-Pyridoxic acid	0.556023	0.144059	1.2369
Adenosine	0.953769	0.812231	0.20458
Adenosine 3-5-cyclic monophosphate	0.92137	0.591712	0.46105
Adenosine 5-diphosphate	0.412873	0.345007	0.80773
Adenosine 5-monophosphate	0.762905	0.378379	0.75418
Adenosine 5-triphosphate	0.0890962	0.424301	0.68483
Adipic acid	1.06304	0.568114	0.49053
alpha-Ketoglutaric acid	1.1275	0.45423	0.64187
Cellobiose	1.17403	0.531199	0.5378
Chorismic acid	0.884388	0.183071	1.1306
cis-Aconitic acid	0.911979	0.371509	0.76497
Citric acid	0.934593	0.464411	0.62761
Creatine	1.22281	0.611535	0.43668
Creatinine	0.847512	0.24033	1.0003
D-Gluconic acid	1.45478	0.132285	1.2731
D-Maltose	1.2922	0.202585	1.0834
D-Mannose	1.1831	0.180163	1.138
D-pantothenic acid	0.84352	0.553994	0.50844
D-Xylose	0.917412	0.465932	0.62549
Deoxycytidine 5-triphosphate	1.04435	0.194741	1.102
Deoxyguanosine 5-triphosphate	0.089213	0.433449	0.67153
DL-2-Aminoadipic acid	1.11085	0.524289	0.54682
DL-Isocitric acid	0.934993	0.468629	0.62175
Galactonic acid	0.988368	0.939933	0.064925
Glyceric acid	0.977504	0.888711	0.12055
Homocitrate	0.250778	0.378405	0.75414
Hypoxanthine	1.39781	0.0466244	1.6601
Inosine	29.0107	0.199226	1.0913
Inosine 5-diphosphate	1.33053	0.281898	0.91842
Inosine 5-triphosphate	0.172145	0.463961	0.62824
Isopentyl acetate	0.97464	0.78978	0.22957
Ketovaleric acid	0.924989	0.660026	0.37841
L-Arginine	1.08279	0.728086	0.29927
L-asparagine	0.941873	0.587951	0.46571
L-Aspartic Acid	0.916896	0.742171	0.28321
L-Carnitine	0.855103	0.362925	0.77861
L-Citrulline	0.991143	0.959664	0.043576
L-Cystine	0.981634	0.914342	0.092671
L-Dihydroorotic acid	0.570483	0.0562002	1.5972
L-Glutamic acid	1.44165	0.0443029	1.6769
L-Glutamine	0.975761	0.81205	0.20479
L-Histidine	1.33543	0.160285	1.1905
L-Isoleucine	0.712653	0.0203109	1.9142
L-Kynurenine	0.825255	0.280026	0.92193
L-Leucine	0.658597	0.0691715	1.5243
L-Malic acid	0.86661	0.373457	0.7619
L-Methionine	1.12393	0.31238	0.8632
L-Phenylalanine	0.973313	0.849688	0.16325
L-Serine	1.09409	0.401712	0.71838
L-Sorbose	1.13405	0.252126	0.9762
L-Threonine	1.17792	0.442787	0.65811
L-Tryptophan	0.900557	0.296567	0.8914
L-Tyrosine	1.07751	0.511388	0.56381
Lactic acid	1.16231	0.0171731	1.9611
Maleic acid	1.65504	0.226643	1.0294
Malonic acid	0.994778	0.95005	0.053974
myo-Inositol	1.14428	0.287001	0.90892
N-Acetyl D-galactosamine	1.06259	0.664992	0.37254
N-Acetylglutamic acid	0.897678	0.351209	0.79755
N-Acetylneuraminic acid	1.14774	0.368776	0.76929
N-Carbamoyl-DL-aspartic acid	0.803301	0.431967	0.67367
o-Hydroxy hippuric acid	0.163616	0.026958	1.8319
Orotic acid	0.877128	0.719352	0.30928
Phenylpyruvic acid	0.669978	0.156276	1.2016
Pyridoxal hydrochloride	0.650095	0.380667	0.75062
Pyruvic acid	1.25861	0.0359168	1.7441
Quinic acid	0.44883	0.325514	0.84046
S-5-Adenosyl-L-homocysteine	0.941099	0.793585	0.22533
Salicylic acid	0.613066	0.00727123	2.1824
Succinic acid	1.02696	0.717346	0.31158
Taurine	1.35987	0.143113	1.2398
Taurocholic acid	6.60387	0.000632581	2.6833
Thymine	2.17924	0.225972	1.0308
trans-Aconitic acid	0.908927	0.346452	0.80534
Uric acid	1.03921	0.64634	0.39468
Uridine	0.936344	0.782581	0.23762
Uridine 5-monophosphate	1.59985	0.252506	0.97543
Xanthine	2.02298	0.0256975	1.8461
Xanthosine	1.28166	0.0861758	1.4434
